# Supplementary material for: COVID-19 vaccine effectiveness in preventing severe outcomes and assessing the impact of prior SARS-CoV-2 infection among hospitalized adults in Albania, July 2022-July 2023
Source: PLOS Glob Public Health. 2026 May 12;6(5):e0006418. doi: 10.1371/journal.pgph.0006418 (PMC13166910; doi:10.1371/journal.pgph.0006418)
Supplement: S1 Data — (CSV) [file pgph.0006418.s001.csv]

week	positive_cases	negative_cases	total_vaccinations
2022-26	1	2	1
2022-27	38	42	32
2022-28	44	35	35
2022-29	47	39	39
2022-30	47	48	35
2022-31	50	35	41
2022-32	19	35	20
2022-33	24	24	26
2022-34	11	20	13
2022-35	9	37	19
2022-36	9	11	10
2022-37	2	22	7
2022-38	4	15	11
2022-39	2	13	7
2022-40	3	9	2
2022-41	1	16	5
2022-42	0	12	2
2022-43	3	14	7
2022-44	0	14	11
2022-45	3	14	7
2022-46	1	12	8
2022-47	0	21	16
2022-48	0	6	5
2022-49	1	21	12
2022-50	0	16	9
2022-51	1	18	7
2022-52	2	25	8
2023-01	5	26	12
2023-02	2	60	22
2023-03	2	47	27
2023-04	3	63	28
2023-05	4	44	23
2023-06	3	49	24
2023-07	1	50	30
2023-08	6	24	14
2023-09	9	52	26
2023-10	7	42	23
2023-11	6	38	29
2023-12	4	20	10
2023-13	8	39	20
2023-14	6	36	21
2023-15	4	33	22
2023-16	1	18	9
2023-17	5	34	23
2023-18	1	27	15
2023-19	2	26	14
2023-20	0	19	6
2023-21	2	20	12
2023-22	3	22	12
2023-23	1	18	11
2023-24	0	12	4
2023-25	3	31	18
2023-26	0	7	3
2023-27	0	15	6
